# Supplementary material for: Genome comparison of two Magnaporthe oryzae field isolates reveals genome variations and potential virulence effectors
Source: BMC Genomics. 2013 Dec 16;14:887. doi: 10.1186/1471-2164-14-887 (PMC3878650; doi:10.1186/1471-2164-14-887)
Supplement: Additional file 1 — Supplementary file gene list table contains: the FJ81278 unique gene list; secreted gene list with non-synonymous SNPs in FJ81278; list of FJ81278 genes with TE insertions in promoter regions; secreted gene list with non-synonymous SNPs in HN19311. [file 1471-2164-14-887-S1.xls]

## Sheet: FJ81278 unique genes
NODE_21242_length_375_cov_143.570663_1_280
NODE_19508_length_485_cov_11.228866_130_303
NODE_19794_length_8466_cov_12.397709_8123_8302
NODE_6477_length_1675_cov_16.603582_1309_1601
NODE_10713_length_184_cov_90.331520_15_209
NODE_19781_length_4579_cov_13.777680_1734_2324
NODE_20387_length_2637_cov_12.518771_70_476
NODE_18319_length_1705_cov_12.439882_1111_1320
NODE_2917_length_3198_cov_12.313946_2969_3178
NODE_2469_length_3504_cov_30.300514_2017_2715
NODE_6477_length_1675_cov_16.603582_675_1007
NODE_21384_length_1174_cov_52.602215_448_666
NODE_18925_length_2132_cov_27.938555_1107_1386
NODE_6397_length_488_cov_29.112705_125_343
NODE_20565_length_1682_cov_11.419144_135_356
NODE_21460_length_7862_cov_15.308700_6768_7004
NODE_21467_length_576_cov_74.309029_95_438
NODE_4436_length_1046_cov_14.785851_846_1088
NODE_18355_length_486_cov_62.711933_216_461
NODE_6916_length_1307_cov_44.757462_697_1050
NODE_21301_length_4939_cov_14.805427_961_1224
NODE_2899_length_4522_cov_14.716276_3216_3699
NODE_20837_length_947_cov_26.431890_70_342
NODE_20730_length_9765_cov_13.652432_8234_8527
NODE_20677_length_5280_cov_14.114583_2803_3188
NODE_19563_length_1474_cov_15.803256_440_751
NODE_21284_length_2091_cov_30.275944_1798_2112
NODE_20940_length_5650_cov_13.722655_2634_3150
NODE_4584_length_1283_cov_15.435698_532_861
NODE_20986_length_1358_cov_12.282032_786_1115
NODE_21243_length_1435_cov_55.064808_382_1449
NODE_3725_length_1408_cov_11.220170_1053_1394
NODE_574_length_17122_cov_14.522136_9071_9479
NODE_20965_length_714_cov_14.012605_206_562
NODE_21469_length_590_cov_35.725422_9_443
NODE_21285_length_5096_cov_14.655220_1444_1839
NODE_20481_length_4061_cov_14.075351_2734_3132
NODE_17137_length_651_cov_25.110600_112_516
NODE_19809_length_1656_cov_11.345410_1153_1572
NODE_20665_length_575_cov_7.803478_45_467
NODE_21120_length_3259_cov_28.109543_2204_2679
NODE_11489_length_3966_cov_15.216339_3302_3730
NODE_18485_length_2741_cov_14.171471_876_1727
NODE_2986_length_2837_cov_12.288685_145_753
NODE_19794_length_8466_cov_12.397709_63_497
NODE_21136_length_7839_cov_16.205894_1305_1742
NODE_20171_length_3081_cov_15.771178_1273_1713
NODE_16422_length_4290_cov_31.317017_3114_3719
NODE_19191_length_5283_cov_12.138747_3780_4244
NODE_19387_length_2270_cov_14.034361_448_921
NODE_5835_length_2936_cov_11.781675_1944_2447
NODE_18695_length_1740_cov_24.344254_406_927
NODE_19040_length_6772_cov_13.767720_5577_6205
NODE_18770_length_1602_cov_14.545568_482_1447
NODE_2899_length_4522_cov_14.716276_291_1012
NODE_20730_length_9765_cov_13.652432_4676_5445
NODE_20565_length_1682_cov_11.419144_695_1288
NODE_2533_length_8620_cov_14.216589_4548_5463
NODE_20677_length_5280_cov_14.114583_874_2197
NODE_21136_length_7839_cov_16.205894_3756_6098
NODE_20481_length_4061_cov_14.075351_567_1202
NODE_19241_length_4428_cov_27.004742_2123_2834
NODE_19669_length_1221_cov_13.805078_216_1086
NODE_20766_length_811_cov_88.579529_78_818
NODE_17785_length_2196_cov_10.202186_678_1472
NODE_2899_length_4522_cov_14.716276_1804_2505
NODE_21167_length_5080_cov_15.986024_3595_4478
NODE_19322_length_4404_cov_13.656675_3517_4230
NODE_18415_length_4660_cov_11.480687_1599_2318
NODE_3044_length_2569_cov_14.333982_527_1270
NODE_187_length_3108_cov_24.356821_2236_2991
NODE_14000_length_8729_cov_14.756903_7832_8596
NODE_20624_length_2518_cov_12.437649_586_1610
NODE_574_length_17122_cov_14.522136_13144_13917
NODE_20730_length_9765_cov_13.652432_7017_7829
NODE_18802_length_2545_cov_12.594892_1018_1842
NODE_21289_length_1096_cov_8.637774_155_1108
NODE_18261_length_3774_cov_29.413620_1325_2886
NODE_21381_length_2290_cov_25.289520_1128_2317
NODE_20730_length_9765_cov_13.652432_1955_2854
NODE_14033_length_4644_cov_11.357450_81_986
NODE_574_length_17122_cov_14.522136_6630_8243
NODE_19781_length_4579_cov_13.777680_2961_3887
NODE_21285_length_5096_cov_14.655220_2990_4181
NODE_21167_length_5080_cov_15.986024_50_1748
NODE_21399_length_3540_cov_14.161017_452_1438
NODE_20763_length_1828_cov_33.687637_1_993
NODE_19739_length_1825_cov_13.073973_198_1292
NODE_21284_length_2091_cov_30.275944_230_1534
NODE_19285_length_3166_cov_12.404612_78_1423
NODE_20730_length_9765_cov_13.652432_249_1352
NODE_14000_length_8729_cov_14.756903_5684_6974
NODE_21450_length_3935_cov_34.522999_2764_3924
NODE_1971_length_3945_cov_13.475286_2253_3768
NODE_6206_length_4768_cov_11.718121_2727_4000
NODE_574_length_17122_cov_14.522136_15043_17117
NODE_20492_length_3233_cov_14.096814_787_2076
NODE_20463_length_4814_cov_14.747611_1586_3046
NODE_5835_length_2936_cov_11.781675_286_1653
NODE_574_length_17122_cov_14.522136_66_1490
NODE_17880_length_14008_cov_14.245859_12576_14015
NODE_14000_length_8729_cov_14.756903_2399_4108
NODE_574_length_17122_cov_14.522136_1924_3512
NODE_20941_length_3261_cov_30.508127_849_2802
NODE_21301_length_4939_cov_14.805427_2859_4708
NODE_14033_length_4644_cov_11.357450_2622_4178
NODE_20114_length_3134_cov_15.417039_175_2995
NODE_2533_length_8620_cov_14.216589_6100_7695
NODE_574_length_17122_cov_14.522136_10227_12532
NODE_21186_length_2302_cov_15.069505_544_2220
NODE_14000_length_8729_cov_14.756903_95_1973
NODE_19116_length_3568_cov_28.013172_805_3193
NODE_6206_length_4768_cov_11.718121_318_2627
NODE_5043_length_10055_cov_11.930084_6780_9558
NODE_5043_length_10055_cov_11.930084_1429_4481
NODE_21460_length_7862_cov_15.308700_215_5075
NODE_19040_length_6772_cov_13.767720_645_4355
NODE_19794_length_8466_cov_12.397709_1062_5293

## Sheet: FJ81278 secreted nsSNP
MGG_02090
MGG_14602
MGG_02166
MGG_16070
MGG_02257
MGG_02273
MGG_02288
MGG_02288
MGG_11948
MGG_06722
MGG_06722
MGG_06750
MGG_16171
MGG_06861
MGG_09223
MGG_11750
MGG_05389
MGG_05402
MGG_05405
MGG_05405
MGG_05483
MGG_15457
MGG_15457
MGG_15459
MGG_05663
MGG_04778
MGG_04756
MGG_04756
MGG_15310
MGG_15310
MGG_04580
MGG_08647
MGG_14422
MGG_16551
MGG_10467
MGG_15520
MGG_04451
MGG_08938
MGG_08946
MGG_11292
MGG_01532
MGG_15735
MGG_01655
MGG_15813
MGG_12291
MGG_08200
MGG_15911
MGG_15924
MGG_08372
MGG_12484
MGG_12484
MGG_12484
MGG_12484
MGG_15972
MGG_15973
MGG_08214
MGG_09109
MGG_07390
MGG_07424
MGG_07558
MGG_15212
MGG_07625
MGG_07646
MGG_13454
MGG_05914
MGG_16737
MGG_06023
MGG_06155
MGG_05790
MGG_05792
MGG_04900
MGG_04928
MGG_04944
MGG_05070
MGG_05119
MGG_05120
MGG_05302
MGG_07810
MGG_07824
MGG_07824
MGG_07880
MGG_07880
MGG_07908
MGG_07924
MGG_15266
MGG_08428
MGG_17014
MGG_13957
MGG_03670
MGG_03502
MGG_12847
MGG_06228
MGG_06228
MGG_06228
MGG_06228
MGG_10026
MGG_10004
MGG_09995
MGG_09738
MGG_09726
MGG_09726
MGG_14388
MGG_14388
MGG_14243
MGG_01145
MGG_01145
MGG_01145
MGG_01134
MGG_01009
MGG_00888
MGG_00888
MGG_17353
MGG_00815
MGG_00577
MGG_00563
MGG_00339
MGG_00314
MGG_11605
MGG_11608
MGG_11608
MGG_00283
MGG_17486
MGG_14712
MGG_14712
MGG_11691
MGG_08797
MGG_08797
MGG_08797
MGG_14129
MGG_08752
MGG_08696
MGG_15370
MGG_01941
MGG_17635
MGG_17635
MGG_17635
MGG_17635
MGG_03792
MGG_03792
MGG_17767
MGG_12025
MGG_09383
MGG_09383
MGG_09383
MGG_09383
MGG_09351
MGG_09849
MGG_09849
MGG_09849
MGG_02863
MGG_02851
MGG_02851
MGG_02851
MGG_02851
MGG_02602
MGG_02529
MGG_09021
MGG_15383
MGG_15383
MGG_09619
MGG_14057
MGG_10171

## Sheet: FJ81278 promoter TE insertion
MGG_01879
MGG_02166
MGG_02275
MGG_02529
MGG_03746
MGG_04259
MGG_04259
MGG_04291
MGG_04301
MGG_04348
MGG_05389
MGG_05393
MGG_05538
MGG_05538
MGG_05792
MGG_06234
MGG_07556
MGG_07571
MGG_07807
MGG_08230
MGG_08274
MGG_08408
MGG_08409
MGG_08433
MGG_08442
MGG_08607
MGG_08609
MGG_08941
MGG_09073
MGG_09268
MGG_09452
MGG_09474
MGG_09474
MGG_09657
MGG_09724
MGG_10026
MGG_10065
MGG_10113
MGG_10113
MGG_10282
MGG_10333
MGG_10466
MGG_10559
MGG_12445
MGG_12445
MGG_12679
MGG_13429
MGG_13836
MGG_13863
MGG_14129
MGG_14834
MGG_15106
MGG_15374
MGG_15430
MGG_15520
MGG_15972
MGG_15973
MGG_16057
MGG_16057
MGG_16070
MGG_16415
MGG_16585
MGG_16660
MGG_16804
MGG_17014
MGG_17015
MGG_17015
MGG_17567
MGG_17567
MGG_17580
MGG_17767
MGG_18078

## Sheet: HN19311 secreted nsSNP
MGG_14602
MGG_02142
MGG_02257
MGG_06953
MGG_05405
MGG_05405
MGG_05483
MGG_15459
MGG_05663
MGG_04778
MGG_04756
MGG_15310
MGG_15310
MGG_08647
MGG_14422
MGG_16551
MGG_15520
MGG_04451
MGG_01188
MGG_01532
MGG_15735
MGG_08200
MGG_08372
MGG_12484
MGG_12484
MGG_12484
MGG_15972
MGG_07424
MGG_15212
MGG_05875
MGG_06023
MGG_05792
MGG_04928
MGG_04944
MGG_05070
MGG_05120
MGG_05302
MGG_07880
MGG_07880
MGG_07908
MGG_07924
MGG_08428
MGG_17014
MGG_13957
MGG_13471
MGG_03502
MGG_12847
MGG_06228
MGG_06228
MGG_06228
MGG_06228
MGG_10004
MGG_14388
MGG_00815
MGG_00577
MGG_00339
MGG_11605
MGG_11608
MGG_08752
MGG_17635
MGG_17635
MGG_17635
MGG_03792
MGG_03792
MGG_09383
MGG_09383
MGG_09383
MGG_09383
MGG_09351
MGG_09849
MGG_02602
MGG_14057
